# Supplementary material for: Dual roles of microbes in mediating soil carbon dynamics in response to warming
Source: Nat Commun. 2024 Jul 31;15:6439. doi: 10.1038/s41467-024-50800-4 (PMC11291496; doi:10.1038/s41467-024-50800-4)
Supplement: Supplementary file 4 — Source Data [file 41467_2024_50800_MOESM4_ESM.xlsx]

## Sheet: Fig. 1
Fig. 1a Prokaryotic network under control						Fig. 1b Prokaryotic network under warming						Fig. 1c Fungal network under control						Fig. 1d Fungal network under warming
Node1	Interaction	Node2	Correlation			Node1	Interaction	Node2	Correlation			Node1	Interaction	Node2	Correlation			Node1	Interaction	Node2	Correlation
ASV10	positive	ASV103	0.9508			ASV1010	negative	ASV1061	-0.9329			ASV102	positive	ASV117	0.8852			ASV102	positive	ASV117	0.8867
ASV1021	positive	ASV1081	0.9164			ASV1105	positive	ASV115	0.9247			ASV12	positive	ASV135	0.8425			ASV102	positive	ASV137	0.8902
ASV109	positive	ASV1218	0.9103			ASV1114	negative	ASV1194	-0.9213			ASV10	positive	ASV152	0.9091			ASV105	positive	ASV137	0.7914
ASV1117	positive	ASV126	0.9507			ASV11	positive	ASV12	0.9252			ASV1544	positive	ASV159	0.829			ASV117	positive	ASV137	0.8726
ASV10	positive	ASV136	0.9139			ASV110	positive	ASV123	0.9398			ASV12	positive	ASV160	0.8355			ASV132	negative	ASV143	-0.9254
ASV103	positive	ASV136	0.9329			ASV1081	positive	ASV1238	0.9396			ASV102	positive	ASV165	0.9522			ASV105	positive	ASV160	0.8598
ASV1300	positive	ASV14	0.9376			ASV1071	negative	ASV1239	-0.9214			ASV117	positive	ASV165	0.9218			ASV102	positive	ASV165	0.9566
ASV1081	negative	ASV1401	-0.923			ASV1191	positive	ASV1249	0.9205			ASV1257	negative	ASV167	-0.8931			ASV117	positive	ASV165	0.9259
ASV138	positive	ASV141	0.9391			ASV11	positive	ASV129	0.9119			ASV102	positive	ASV169	0.8873			ASV137	positive	ASV165	0.9577
ASV1385	negative	ASV158	-0.9189			ASV12	positive	ASV129	0.9299			ASV117	positive	ASV169	0.8519			ASV130	negative	ASV167	-0.7966
ASV1089	positive	ASV159	0.9178			ASV10	positive	ASV130	0.9358			ASV165	positive	ASV169	0.8388			ASV102	positive	ASV169	0.8742
ASV10	positive	ASV170	0.9274			ASV106	positive	ASV14	0.9436			ASV102	positive	ASV179	0.9547			ASV117	positive	ASV169	0.8743
ASV179	positive	ASV1798	0.9194			ASV1001	positive	ASV1441	0.9366			ASV117	positive	ASV179	0.8925			ASV137	positive	ASV169	0.8558
ASV14265	negative	ASV1886	-0.9139			ASV121	negative	ASV1444	-0.9177			ASV165	positive	ASV179	0.9227			ASV165	positive	ASV169	0.9382
ASV103	positive	ASV2	0.9111			ASV115	positive	ASV150	0.9243			ASV169	positive	ASV179	0.9105			ASV105	positive	ASV179	0.8255
ASV170	positive	ASV2	0.9118			ASV11	positive	ASV158	0.9516			ASV102	negative	ASV2	-0.8097			ASV160	positive	ASV179	0.8042
ASV182	positive	ASV219	0.9135			ASV1461	negative	ASV159	-0.9119			ASV12	negative	ASV2	-0.7923			ASV165	negative	ASV181	-0.7931
ASV1372	negative	ASV222	-0.9149			ASV139	negative	ASV1596	-0.9297			ASV165	negative	ASV2	-0.8002			ASV137	positive	ASV182	0.8752
ASV124	positive	ASV233	0.9503			ASV1378	negative	ASV16	-0.9119			ASV137	positive	ASV2071	0.8471			ASV165	positive	ASV182	0.8012
ASV199	positive	ASV239	0.9749			ASV1169	positive	ASV161	0.9124			ASV159	positive	ASV209	0.8604			ASV101	positive	ASV191	0.8138
ASV1199	negative	ASV242	-0.9322			ASV152	positive	ASV162	0.9126			ASV118	negative	ASV2109	-0.8076			ASV129	negative	ASV20	-0.9046
ASV1229	positive	ASV242	0.9355			ASV1103	positive	ASV164	0.9646			ASV102	positive	ASV214	0.9191			ASV183	positive	ASV2109	0.7985
ASV204	positive	ASV248	0.9197			ASV11	positive	ASV166	0.9126			ASV117	positive	ASV214	0.8175			ASV214	negative	ASV217	-0.7983
ASV237	negative	ASV252	-0.9164			ASV121	positive	ASV180	0.94			ASV165	positive	ASV214	0.9062			ASV102	positive	ASV22	0.8549
ASV1016	negative	ASV254	-0.9127			ASV149	positive	ASV180	0.9307			ASV169	positive	ASV214	0.8516			ASV117	positive	ASV22	0.9351
ASV246	positive	ASV255	0.9105			ASV166	positive	ASV180	0.9274			ASV179	positive	ASV214	0.9156			ASV137	positive	ASV22	0.8985
ASV111	positive	ASV26	0.9132			ASV1438	negative	ASV1804	-0.9404			ASV2	negative	ASV214	-0.8108			ASV165	positive	ASV22	0.9188
ASV16	negative	ASV261	-0.9607			ASV1432	positive	ASV184	0.9179			ASV21	positive	ASV214	0.8237			ASV169	positive	ASV22	0.8786
ASV1563	positive	ASV274	0.9133			ASV1039	positive	ASV187	0.9135			ASV105	positive	ASV215	0.8164			ASV179	positive	ASV22	0.8284
ASV219	positive	ASV275	0.9294			ASV183	positive	ASV191	0.922			ASV102	positive	ASV22	0.9366			ASV182	positive	ASV22	0.8166
ASV239	positive	ASV275	0.9136			ASV10	positive	ASV192	0.9133			ASV117	positive	ASV22	0.9446			ASV179	positive	ASV23	0.8262
ASV1751	positive	ASV279	0.9431			ASV176	positive	ASV193	0.9326			ASV165	positive	ASV22	0.9687			ASV1257	positive	ASV234	0.7905
ASV2595	negative	ASV279	-0.9427			ASV12	positive	ASV195	0.921			ASV169	positive	ASV22	0.8346			ASV169	positive	ASV234	0.8564
ASV15	negative	ASV282	-0.9162			ASV121	positive	ASV195	0.911			ASV179	positive	ASV22	0.9143			ASV181	negative	ASV234	-0.8537
ASV19	positive	ASV298	0.9268			ASV166	positive	ASV195	0.9131			ASV2	negative	ASV22	-0.817			ASV182	positive	ASV234	0.8076
ASV1089	negative	ASV302	-0.9327			ASV180	positive	ASV195	0.9311			ASV214	positive	ASV22	0.8316			ASV102	positive	ASV239	0.884
ASV1377	positive	ASV306	0.9144			ASV1227	positive	ASV199	0.9404			ASV204	negative	ASV221	-0.8479			ASV117	positive	ASV239	0.8332
ASV1002	positive	ASV319	0.9176			ASV153	positive	ASV20	0.9285			ASV102	positive	ASV2253	0.9086			ASV137	positive	ASV239	0.9253
ASV1563	negative	ASV334	-0.9668			ASV195	positive	ASV21	0.9167			ASV117	positive	ASV2253	0.8255			ASV165	positive	ASV239	0.9242
ASV171	positive	ASV336	0.9257			ASV151	positive	ASV215	0.9291			ASV165	positive	ASV2253	0.8884			ASV181	positive	ASV243	0.8065
ASV233	positive	ASV337	0.9173			ASV16	positive	ASV220	0.9117			ASV169	positive	ASV2253	0.9003			ASV102	positive	ASV263	0.805
ASV1481	positive	ASV349	0.92			ASV115	positive	ASV221	0.9124			ASV179	positive	ASV2253	0.9352			ASV117	positive	ASV263	0.7941
ASV314	positive	ASV35	0.9212			ASV1194	positive	ASV221	0.9301			ASV2071	positive	ASV2253	0.8058			ASV137	positive	ASV263	0.8519
ASV118	negative	ASV352	-0.9266			ASV102	positive	ASV225	0.9144			ASV214	positive	ASV2253	0.8756			ASV165	positive	ASV263	0.8674
ASV328	positive	ASV359	0.9447			ASV204	positive	ASV225	0.9206			ASV22	positive	ASV2253	0.8181			ASV169	positive	ASV263	0.8991
ASV1380	positive	ASV364	0.9295			ASV20	positive	ASV2255	0.9133			ASV101	positive	ASV23	0.8237			ASV2253	positive	ASV263	0.8191
ASV288	negative	ASV377	-0.9104			ASV11	positive	ASV226	0.9126			ASV117	positive	ASV234	0.846			ASV102	positive	ASV286	0.8753
ASV1829	negative	ASV390	-0.9587			ASV150	positive	ASV226	0.9194			ASV22	positive	ASV234	0.8255			ASV117	positive	ASV286	0.8429
ASV1188	negative	ASV392	-0.9146			ASV166	positive	ASV226	0.9885			ASV102	positive	ASV239	0.9209			ASV137	positive	ASV286	0.8797
ASV1186	positive	ASV397	0.9177			ASV180	positive	ASV226	0.9226			ASV117	positive	ASV239	0.9062			ASV165	positive	ASV286	0.9325
ASV2390	positive	ASV397	0.9257			ASV195	positive	ASV226	0.9254			ASV165	positive	ASV239	0.9541			ASV169	positive	ASV286	0.8635
ASV1351	positive	ASV400	0.9232			ASV21	positive	ASV228	0.9118			ASV179	positive	ASV239	0.8494			ASV182	positive	ASV286	0.836
ASV222	negative	ASV400	-0.9197			ASV132	positive	ASV232	0.9171			ASV2	negative	ASV239	-0.8017			ASV22	positive	ASV286	0.8664
ASV324	negative	ASV400	-0.9264			ASV17	positive	ASV237	0.9362			ASV2071	positive	ASV239	0.8178			ASV239	positive	ASV286	0.894
ASV347	positive	ASV404	0.9755			ASV142	positive	ASV239	0.9525			ASV214	positive	ASV239	0.8209			ASV117	positive	ASV291	0.846
ASV162	positive	ASV409	0.9813			ASV163	positive	ASV24	0.9374			ASV22	positive	ASV239	0.9324			ASV102	positive	ASV293	0.9253
ASV3101	negative	ASV409	-0.9111			ASV143	negative	ASV2458	-0.9188			ASV2253	positive	ASV239	0.8274			ASV117	positive	ASV293	0.9611
ASV402	positive	ASV409	0.9173			ASV166	positive	ASV246	0.9253			ASV234	positive	ASV239	0.8446			ASV137	positive	ASV293	0.8899
ASV1501	positive	ASV41	0.9208			ASV215	positive	ASV246	0.9275			ASV12	positive	ASV25	0.8355			ASV165	positive	ASV293	0.9363
ASV4	negative	ASV410	-0.9127			ASV226	positive	ASV246	0.9541			ASV2	negative	ASV25	-0.8066			ASV169	positive	ASV293	0.9158
ASV347	positive	ASV424	0.9403			ASV166	positive	ASV247	0.9515			ASV214	positive	ASV25	0.8758			ASV22	positive	ASV293	0.9349
ASV404	positive	ASV424	0.9223			ASV226	positive	ASV247	0.9406			ASV25	positive	ASV253	0.8101			ASV2253	positive	ASV293	0.7942
ASV1129	negative	ASV430	-0.9164			ASV151	positive	ASV249	0.9458			ASV102	positive	ASV263	0.8604			ASV239	positive	ASV293	0.8078
ASV36	positive	ASV435	0.9601			ASV226	positive	ASV249	0.9141			ASV117	positive	ASV263	0.7962			ASV263	positive	ASV293	0.8675
ASV215	negative	ASV436	-0.913			ASV246	positive	ASV249	0.9191			ASV165	positive	ASV263	0.8435			ASV286	positive	ASV293	0.8428
ASV375	positive	ASV438	0.9211			ASV103	positive	ASV2507	0.9247			ASV169	positive	ASV263	0.9385			ASV291	positive	ASV293	0.8233
ASV316	negative	ASV44	-0.9278			ASV107	positive	ASV254	0.9284			ASV179	positive	ASV263	0.899			ASV119	positive	ASV298	0.7955
ASV175	positive	ASV441	0.9582			ASV204	positive	ASV254	0.9153			ASV2071	positive	ASV263	0.8157			ASV179	negative	ASV3	-0.8561
ASV1130	negative	ASV446	-0.9265			ASV246	positive	ASV26	0.9417			ASV214	positive	ASV263	0.9143			ASV20	positive	ASV3	0.8295
ASV313	positive	ASV451	0.926			ASV186	positive	ASV263	0.9168			ASV2253	positive	ASV263	0.9531			ASV2071	negative	ASV3	-0.8113
ASV1341	negative	ASV452	-0.9109			ASV243	positive	ASV2641	0.9301			ASV102	positive	ASV286	0.8109			ASV22	negative	ASV3	-0.8342
ASV350	positive	ASV453	0.9342			ASV265	positive	ASV270	0.9182			ASV165	positive	ASV286	0.8099			ASV286	negative	ASV3	-0.8197
ASV349	positive	ASV456	0.9553			ASV215	positive	ASV273	0.9279			ASV2253	positive	ASV286	0.8715			ASV105	negative	ASV30	-0.8369
ASV242	positive	ASV461	0.9103			ASV272	positive	ASV274	0.9172			ASV239	positive	ASV286	0.8162			ASV160	negative	ASV30	-0.8772
ASV154	positive	ASV465	0.9363			ASV1408	positive	ASV279	0.9157			ASV169	positive	ASV293	0.8158			ASV179	negative	ASV30	-0.8825
ASV153	negative	ASV475	-0.9196			ASV124	positive	ASV281	0.9101			ASV182	positive	ASV293	0.8131			ASV3	negative	ASV300	-0.8184
ASV12388	positive	ASV49	0.9102			ASV224	positive	ASV281	0.9158			ASV2071	positive	ASV293	0.7999			ASV22	positive	ASV304	0.7943
ASV377	positive	ASV491	0.9105			ASV12	positive	ASV287	0.9678			ASV2253	positive	ASV293	0.9098			ASV2071	negative	ASV31	-0.8448
ASV166	negative	ASV497	-0.9187			ASV195	positive	ASV287	0.9186			ASV263	positive	ASV293	0.8537			ASV23	negative	ASV31	-0.8406
ASV20	negative	ASV497	-0.9166			ASV24	positive	ASV287	0.9103			ASV286	positive	ASV293	0.8864			ASV3	positive	ASV31	0.7992
ASV454	negative	ASV5	-0.9314			ASV204	positive	ASV288	0.9222			ASV286	positive	ASV300	0.8359			ASV102	positive	ASV317	0.9138
ASV1351	positive	ASV5003	0.9164			ASV149	positive	ASV289	0.9245			ASV293	positive	ASV300	0.8456			ASV117	positive	ASV317	0.9096
ASV400	positive	ASV5003	0.9156			ASV1194	positive	ASV290	0.9278			ASV22	positive	ASV304	0.8266			ASV137	positive	ASV317	0.8906
ASV1033	positive	ASV502	0.9113			ASV154	positive	ASV293	0.9218			ASV2	negative	ASV31	-0.8214			ASV165	positive	ASV317	0.9395
ASV163	negative	ASV508	-0.9241			ASV166	positive	ASV293	0.9605			ASV102	positive	ASV317	0.9017			ASV169	positive	ASV317	0.9272
ASV10	positive	ASV51	0.9191			ASV226	positive	ASV293	0.9443			ASV117	positive	ASV317	0.8558			ASV22	positive	ASV317	0.9428
ASV170	positive	ASV51	0.9355			ASV247	positive	ASV293	0.9652			ASV165	positive	ASV317	0.9065			ASV239	positive	ASV317	0.8037
ASV137	positive	ASV510	0.9196			ASV292	negative	ASV293	-0.9169			ASV179	positive	ASV317	0.873			ASV263	positive	ASV317	0.8408
ASV441	positive	ASV510	0.9232			ASV163	positive	ASV297	0.9125			ASV2	negative	ASV317	-0.907			ASV286	positive	ASV317	0.8608
ASV13	negative	ASV519	-0.9153			ASV166	positive	ASV297	0.914			ASV214	positive	ASV317	0.8916			ASV291	positive	ASV317	0.8337
ASV488	negative	ASV52	-0.9353			ASV180	positive	ASV297	0.9492			ASV22	positive	ASV317	0.9121			ASV293	positive	ASV317	0.9469
ASV1400	positive	ASV523	0.9246			ASV183	positive	ASV297	0.9351			ASV239	positive	ASV317	0.8214			ASV102	positive	ASV328	0.9275
ASV255	positive	ASV523	0.9346			ASV191	positive	ASV297	0.916			ASV304	positive	ASV317	0.8389			ASV117	positive	ASV328	0.8938
ASV404	positive	ASV523	0.9153			ASV195	positive	ASV297	0.9276			ASV31	positive	ASV317	0.8496			ASV137	positive	ASV328	0.8858
ASV1168	positive	ASV526	0.9202			ASV226	positive	ASV297	0.9292			ASV102	positive	ASV323	0.8709			ASV165	positive	ASV328	0.9264
ASV369	positive	ASV527	0.9407			ASV1896	positive	ASV298	0.9689			ASV169	positive	ASV323	0.7919			ASV169	positive	ASV328	0.8579
ASV435	positive	ASV527	0.9215			ASV180	positive	ASV30	0.9415			ASV179	positive	ASV323	0.8881			ASV22	positive	ASV328	0.8138
ASV126	positive	ASV529	0.9161			ASV195	positive	ASV30	0.9109			ASV22	positive	ASV323	0.8305			ASV239	positive	ASV328	0.8486
ASV1798	positive	ASV536	0.9243			ASV247	positive	ASV30	0.9185			ASV30	negative	ASV323	-0.8827			ASV263	positive	ASV328	0.9038
ASV395	positive	ASV538	0.9308			ASV162	positive	ASV300	0.9112			ASV317	positive	ASV323	0.8046			ASV293	positive	ASV328	0.9055
ASV1181	negative	ASV542	-0.9382			ASV163	positive	ASV300	0.9758			ASV102	positive	ASV35	0.8922			ASV317	positive	ASV328	0.8389
ASV1929	positive	ASV542	0.9293			ASV297	positive	ASV300	0.9188			ASV117	positive	ASV35	0.8878			ASV179	positive	ASV344	0.8866
ASV50	positive	ASV547	0.9177			ASV12	positive	ASV305	0.9554			ASV165	positive	ASV35	0.9034			ASV3	negative	ASV344	-0.7947
ASV16	negative	ASV548	-0.9136			ASV129	positive	ASV305	0.9544			ASV169	positive	ASV35	0.8879			ASV119	negative	ASV348	-0.8558
ASV261	positive	ASV548	0.9788			ASV195	positive	ASV305	0.9603			ASV179	positive	ASV35	0.8675			ASV298	negative	ASV348	-0.8206
ASV1702	negative	ASV549	-0.9119			ASV255	positive	ASV305	0.954			ASV22	positive	ASV35	0.9157			ASV102	positive	ASV35	0.9006
ASV453	positive	ASV549	0.9135			ASV1109	positive	ASV306	0.9372			ASV2253	positive	ASV35	0.8879			ASV117	positive	ASV35	0.9429
ASV1541	negative	ASV551	-0.9233			ASV292	negative	ASV308	-0.9262			ASV234	positive	ASV35	0.81			ASV137	positive	ASV35	0.879
ASV1017	negative	ASV560	-0.9219			ASV1378	negative	ASV309	-0.938			ASV239	positive	ASV35	0.8643			ASV165	positive	ASV35	0.9239
ASV1204	positive	ASV561	0.9257			ASV255	positive	ASV311	0.956			ASV263	positive	ASV35	0.8072			ASV169	positive	ASV35	0.926
ASV1933	positive	ASV564	0.9281			ASV1365	positive	ASV314	0.9408			ASV286	positive	ASV35	0.884			ASV182	positive	ASV35	0.7963
ASV137	positive	ASV57	0.9173			ASV182	positive	ASV318	0.9202			ASV293	positive	ASV35	0.8302			ASV22	positive	ASV35	0.9547
ASV245	positive	ASV571	0.9238			ASV1551	negative	ASV3180	-0.9479			ASV300	positive	ASV35	0.8402			ASV263	positive	ASV35	0.8429
ASV18	positive	ASV574	0.9312			ASV24	positive	ASV32	0.913			ASV114	positive	ASV360	0.7976			ASV286	positive	ASV35	0.8312
ASV258	positive	ASV574	0.9381			ASV121	negative	ASV321	-0.9317			ASV234	positive	ASV360	0.8171			ASV291	positive	ASV35	0.8179
ASV278	positive	ASV579	0.9209			ASV247	positive	ASV323	0.9475			ASV102	positive	ASV375	0.9514			ASV293	positive	ASV35	0.9738
ASV510	positive	ASV58	0.9199			ASV309	positive	ASV323	0.9303			ASV117	positive	ASV375	0.8556			ASV304	positive	ASV35	0.8426
ASV510	negative	ASV580	-0.9614			ASV163	negative	ASV33	-0.9485			ASV165	positive	ASV375	0.9436			ASV317	positive	ASV35	0.9848
ASV131	positive	ASV581	0.9135			ASV166	negative	ASV33	-0.9197			ASV169	positive	ASV375	0.8293			ASV328	positive	ASV35	0.8545
ASV1214	negative	ASV589	-0.9457			ASV226	negative	ASV33	-0.922			ASV179	positive	ASV375	0.8728			ASV29	negative	ASV36	-0.8438
ASV192	positive	ASV59	0.9481			ASV24	negative	ASV33	-0.9555			ASV214	positive	ASV375	0.8404			ASV102	positive	ASV375	0.8726
ASV12388	positive	ASV593	0.9183			ASV287	negative	ASV33	-0.9437			ASV22	positive	ASV375	0.9153			ASV117	positive	ASV375	0.8804
ASV225	positive	ASV593	0.928			ASV300	negative	ASV33	-0.9522			ASV2253	positive	ASV375	0.8869			ASV165	positive	ASV375	0.8134
ASV239	positive	ASV593	0.9165			ASV260	positive	ASV331	0.921			ASV239	positive	ASV375	0.9153			ASV22	positive	ASV375	0.8805
ASV443	positive	ASV594	0.935			ASV112	positive	ASV333	0.9165			ASV263	positive	ASV375	0.8064			ASV293	positive	ASV375	0.8804
ASV1476	negative	ASV595	-0.9122			ASV276	positive	ASV338	0.9219			ASV286	positive	ASV375	0.9001			ASV304	positive	ASV375	0.9406
ASV170	positive	ASV6	0.9396			ASV12	positive	ASV34	0.9383			ASV293	positive	ASV375	0.8146			ASV317	positive	ASV375	0.8745
ASV444	positive	ASV6	0.9274			ASV129	positive	ASV34	0.9148			ASV300	positive	ASV375	0.8325			ASV328	positive	ASV375	0.8076
ASV30	negative	ASV600	-0.9112			ASV195	positive	ASV34	0.9732			ASV317	positive	ASV375	0.8606			ASV35	positive	ASV375	0.9091
ASV376	positive	ASV600	0.9128			ASV255	positive	ASV34	0.9449			ASV35	positive	ASV375	0.9242			ASV181	negative	ASV39	-0.8825
ASV264	positive	ASV609	0.9341			ASV287	positive	ASV34	0.9243			ASV209	positive	ASV39	0.8729			ASV169	positive	ASV392	0.8128
ASV349	positive	ASV61	0.9533			ASV305	positive	ASV34	0.9752			ASV102	positive	ASV392	0.8175			ASV2	positive	ASV392	0.8333
ASV35	positive	ASV61	0.9226			ASV311	positive	ASV34	0.9451			ASV117	positive	ASV392	0.7944			ASV293	positive	ASV392	0.8435
ASV553	positive	ASV61	0.923			ASV32	positive	ASV34	0.9246			ASV169	positive	ASV392	0.8583			ASV31	negative	ASV392	-0.8686
ASV270	negative	ASV612	-0.9641			ASV181	positive	ASV344	0.9134			ASV179	positive	ASV392	0.8498			ASV317	positive	ASV392	0.8121
ASV275	positive	ASV612	0.9105			ASV195	positive	ASV344	0.918			ASV22	positive	ASV392	0.8509			ASV35	positive	ASV392	0.8494
ASV19	positive	ASV616	0.9242			ASV21	positive	ASV344	0.9151			ASV35	positive	ASV392	0.8558			ASV102	positive	ASV395	0.8307
ASV298	positive	ASV616	0.9224			ASV297	positive	ASV344	0.9304			ASV375	positive	ASV392	0.8105			ASV137	positive	ASV395	0.9164
ASV1089	positive	ASV628	0.9145			ASV30	positive	ASV344	0.9132			ASV165	positive	ASV395	0.793			ASV165	positive	ASV395	0.8814
ASV298	positive	ASV628	0.9301			ASV1216	negative	ASV346	-0.913			ASV22	positive	ASV395	0.8304			ASV169	positive	ASV395	0.7994
ASV1565	negative	ASV631	-0.9167			ASV1365	positive	ASV347	0.921			ASV102	positive	ASV414	0.835			ASV182	positive	ASV395	0.8875
ASV460	positive	ASV633	0.9257			ASV314	positive	ASV347	0.946			ASV169	positive	ASV414	0.8135			ASV22	positive	ASV395	0.832
ASV358	positive	ASV64	0.9127			ASV110	positive	ASV349	0.9558			ASV22	positive	ASV414	0.8602			ASV239	positive	ASV395	0.8424
ASV422	negative	ASV64	-0.9137			ASV16	positive	ASV349	0.9374			ASV304	positive	ASV414	0.8967			ASV286	positive	ASV395	0.8838
ASV58	positive	ASV64	0.9473			ASV21	positive	ASV349	0.946			ASV35	positive	ASV414	0.813			ASV317	positive	ASV395	0.8516
ASV134	positive	ASV644	0.9318			ASV30	positive	ASV349	0.9395			ASV375	positive	ASV414	0.8306			ASV35	positive	ASV395	0.8174
ASV301	negative	ASV655	-0.9184			ASV1378	negative	ASV35	-0.9633			ASV392	positive	ASV414	0.8729			ASV137	positive	ASV414	0.7965
ASV264	positive	ASV657	0.9321			ASV16	positive	ASV35	0.9253			ASV395	positive	ASV414	0.7992			ASV182	positive	ASV414	0.8385
ASV278	positive	ASV66	0.9276			ASV166	positive	ASV35	0.9327			ASV137	positive	ASV417	0.8585			ASV23	positive	ASV414	0.8356
ASV132	negative	ASV67	-0.9134			ASV226	positive	ASV35	0.9156			ASV165	positive	ASV417	0.8762			ASV293	positive	ASV414	0.8404
ASV157	positive	ASV678	0.9602			ASV247	positive	ASV35	0.9541			ASV179	positive	ASV417	0.8017			ASV4	positive	ASV414	0.8121
ASV245	positive	ASV679	0.9487			ASV289	positive	ASV35	0.9186			ASV2071	positive	ASV417	0.853			ASV102	positive	ASV417	0.8133
ASV299	positive	ASV711	0.9137			ASV309	positive	ASV35	0.9275			ASV22	positive	ASV417	0.8012			ASV117	positive	ASV417	0.8148
ASV140	negative	ASV713	-0.9249			ASV1009	negative	ASV350	-0.9524			ASV2253	positive	ASV417	0.8888			ASV160	positive	ASV417	0.8317
ASV284	positive	ASV714	0.9367			ASV306	positive	ASV361	0.9653			ASV239	positive	ASV417	0.8432			ASV2253	positive	ASV417	0.8017
ASV496	negative	ASV716	-0.9152			ASV21	positive	ASV362	0.93			ASV263	positive	ASV417	0.8451			ASV293	positive	ASV417	0.8654
ASV686	positive	ASV716	0.9336			ASV228	positive	ASV362	0.9103			ASV286	positive	ASV417	0.8633			ASV328	positive	ASV417	0.8222
ASV456	negative	ASV72	-0.9101			ASV30	positive	ASV362	0.9163			ASV293	positive	ASV417	0.9008			ASV35	positive	ASV417	0.8202
ASV448	positive	ASV736	0.9176			ASV349	positive	ASV362	0.9303			ASV35	positive	ASV417	0.8506			ASV375	positive	ASV417	0.864
ASV482	positive	ASV739	0.9143			ASV11	positive	ASV366	0.9294			ASV375	positive	ASV417	0.8508			ASV102	positive	ASV425	0.9161
ASV1815	positive	ASV746	0.9335			ASV12	positive	ASV366	0.9434			ASV190	positive	ASV42	0.8641			ASV117	positive	ASV425	0.8783
ASV405	negative	ASV746	-0.9479			ASV287	positive	ASV366	0.9169			ASV105	positive	ASV425	0.8231			ASV165	positive	ASV425	0.8628
ASV1563	negative	ASV76	-0.9282			ASV13	positive	ASV370	0.9194			ASV215	positive	ASV425	0.8008			ASV169	positive	ASV425	0.817
ASV274	negative	ASV76	-0.9205			ASV1444	negative	ASV373	-0.9239			ASV124	negative	ASV43	-0.7977			ASV20	negative	ASV425	-0.8252
ASV334	positive	ASV76	0.9124			ASV33	negative	ASV373	-0.9461			ASV2	positive	ASV43	0.8282			ASV22	positive	ASV425	0.8666
ASV686	negative	ASV76	-0.9288			ASV292	negative	ASV378	-0.9166			ASV102	positive	ASV45	0.9459			ASV286	positive	ASV425	0.8351
ASV443	positive	ASV775	0.9379			ASV293	positive	ASV378	0.9573			ASV117	positive	ASV45	0.8625			ASV293	positive	ASV425	0.8808
ASV264	positive	ASV780	0.9468			ASV163	positive	ASV38	0.9207			ASV165	positive	ASV45	0.9768			ASV3	negative	ASV425	-0.8389
ASV4613	negative	ASV783	-0.9288			ASV24	positive	ASV38	0.937			ASV169	positive	ASV45	0.8392			ASV304	positive	ASV425	0.8445
ASV1563	negative	ASV79	-0.9444			ASV249	positive	ASV38	0.9353			ASV179	positive	ASV45	0.9198			ASV317	positive	ASV425	0.8905
ASV274	negative	ASV79	-0.9335			ASV300	positive	ASV38	0.9176			ASV214	positive	ASV45	0.9094			ASV35	positive	ASV425	0.886
ASV76	positive	ASV79	0.955			ASV32	positive	ASV38	0.9164			ASV22	positive	ASV45	0.9416			ASV375	positive	ASV425	0.9201
ASV714	positive	ASV798	0.9213			ASV33	negative	ASV38	-0.9125			ASV2253	positive	ASV45	0.8894			ASV22	positive	ASV43	0.7913
ASV375	negative	ASV8	-0.9298			ASV19	positive	ASV383	0.914			ASV239	positive	ASV45	0.8849			ASV11	negative	ASV436	-0.8237
ASV275	negative	ASV80	-0.932			ASV1061	negative	ASV385	-0.9336			ASV263	positive	ASV45	0.8397			ASV1257	positive	ASV436	0.8697
ASV1044	negative	ASV802	-0.9136			ASV191	positive	ASV386	0.9429			ASV286	positive	ASV45	0.8102			ASV234	positive	ASV436	0.8198
ASV483	positive	ASV803	0.9226			ASV297	positive	ASV386	0.9181			ASV304	positive	ASV45	0.8053			ASV39	positive	ASV436	0.8203
ASV225	negative	ASV81	-0.9223			ASV117	positive	ASV388	0.9217			ASV317	positive	ASV45	0.9213			ASV12	negative	ASV44	-0.8033
ASV200	negative	ASV816	-0.9185			ASV174	negative	ASV390	-0.9496			ASV35	positive	ASV45	0.8942			ASV179	negative	ASV44	-0.8666
ASV106	negative	ASV820	-0.936			ASV366	positive	ASV394	0.9357			ASV375	positive	ASV45	0.9563			ASV300	negative	ASV44	-0.8035
ASV154	positive	ASV83	0.9328			ASV262	positive	ASV400	0.9259			ASV392	positive	ASV45	0.8215			ASV102	positive	ASV45	0.9565
ASV24	negative	ASV83	-0.9105			ASV380	positive	ASV400	0.9437			ASV414	positive	ASV45	0.7995			ASV117	positive	ASV45	0.953
ASV465	positive	ASV83	0.9241			ASV331	positive	ASV401	0.9566			ASV417	positive	ASV45	0.8592			ASV137	positive	ASV45	0.9432
ASV1836	positive	ASV84	0.9345			ASV1174	negative	ASV404	-0.9401			ASV29	positive	ASV46	0.8179			ASV165	positive	ASV45	0.9778
ASV175	positive	ASV844	0.9222			ASV376	positive	ASV406	0.92			ASV102	positive	ASV467	0.8077			ASV169	positive	ASV45	0.905
ASV274	positive	ASV844	0.9125			ASV1009	negative	ASV408	-0.9138			ASV179	positive	ASV467	0.7949			ASV179	positive	ASV45	0.796
ASV833	positive	ASV85	0.9324			ASV1567	positive	ASV412	0.9117			ASV300	positive	ASV467	0.8151			ASV22	positive	ASV45	0.952
ASV149	positive	ASV860	0.9176			ASV2380	positive	ASV413	0.934			ASV31	positive	ASV467	0.8723			ASV239	positive	ASV45	0.8782
ASV273	positive	ASV883	0.9525			ASV154	positive	ASV414	0.9646			ASV317	positive	ASV467	0.8176			ASV263	positive	ASV45	0.8637
ASV89	positive	ASV903	0.944			ASV255	positive	ASV414	0.9121			ASV375	positive	ASV467	0.8298			ASV286	positive	ASV45	0.8877
ASV129	positive	ASV909	0.9109			ASV293	positive	ASV414	0.937			ASV392	positive	ASV467	0.8311			ASV291	positive	ASV45	0.8173
ASV732	negative	ASV909	-0.9146			ASV167	negative	ASV416	-0.9197			ASV45	positive	ASV467	0.8749			ASV293	positive	ASV45	0.9731
ASV844	positive	ASV91	0.9143			ASV280	positive	ASV416	0.9528			ASV100	positive	ASV48	0.8717			ASV3	negative	ASV45	-0.8161
ASV557	positive	ASV915	0.9392			ASV121	positive	ASV42	0.9397			ASV190	negative	ASV482	-0.8109			ASV317	positive	ASV45	0.9465
ASV146	positive	ASV927	0.9128			ASV1444	negative	ASV42	-0.9735			ASV221	positive	ASV482	0.7981			ASV328	positive	ASV45	0.9353
ASV370	positive	ASV928	0.9189			ASV166	positive	ASV42	0.9205			ASV167	negative	ASV49	-0.8076			ASV35	positive	ASV45	0.9488
ASV621	positive	ASV928	0.9195			ASV195	positive	ASV42	0.9117			ASV42	negative	ASV49	-0.8401			ASV375	positive	ASV45	0.8741
ASV616	negative	ASV93	-0.9142			ASV215	positive	ASV42	0.9165			ASV105	negative	ASV5	-0.8222			ASV395	positive	ASV45	0.8276
ASV223	positive	ASV935	0.9363			ASV226	positive	ASV42	0.9165			ASV102	positive	ASV508	0.9329			ASV414	positive	ASV45	0.8028
ASV184	positive	ASV95	0.9331			ASV273	positive	ASV42	0.9152			ASV117	positive	ASV508	0.8553			ASV417	positive	ASV45	0.8129
ASV2	positive	ASV95	0.915			ASV33	negative	ASV42	-0.9313			ASV165	positive	ASV508	0.9475			ASV425	positive	ASV45	0.8914
ASV1040	positive	ASV952	0.915			ASV373	positive	ASV42	0.9412			ASV179	positive	ASV508	0.8451			ASV119	negative	ASV46	-0.795
ASV149	positive	ASV954	0.9408			ASV287	positive	ASV421	0.944			ASV2	negative	ASV508	-0.8177			ASV298	negative	ASV46	-0.81
ASV26	negative	ASV954	-0.9465			ASV1179	positive	ASV423	0.9245			ASV214	positive	ASV508	0.8226			ASV36	negative	ASV46	-0.8009
ASV110	positive	ASV960	0.9488			ASV298	positive	ASV423	0.9123			ASV22	positive	ASV508	0.9315			ASV365	negative	ASV46	-0.8148
ASV298	positive	ASV977	0.9501			ASV253	positive	ASV424	0.9203			ASV2253	positive	ASV508	0.8042			ASV43	positive	ASV482	0.8142
ASV628	positive	ASV977	0.9308			ASV270	positive	ASV425	0.9144			ASV239	positive	ASV508	0.9486			ASV102	positive	ASV484	0.8025
ASV422	positive	ASV979	0.9227			ASV416	negative	ASV426	-0.9173			ASV286	positive	ASV508	0.849			ASV105	positive	ASV484	0.8387
ASV135	negative	ASV98	-0.9133			ASV132	positive	ASV4266	0.9239			ASV304	positive	ASV508	0.7996			ASV137	positive	ASV484	0.9244
ASV230	positive	ASV984	0.9446			ASV267	positive	ASV4266	0.9335			ASV31	positive	ASV508	0.792			ASV165	positive	ASV484	0.8692
ASV539	positive	ASV990	0.9118			ASV125	positive	ASV43	0.9311			ASV317	positive	ASV508	0.9028			ASV179	positive	ASV484	0.8623
ASV473	positive	ASV995	0.9373			ASV1422	negative	ASV43	-0.9427			ASV35	positive	ASV508	0.8476			ASV182	positive	ASV484	0.8312
ASV210	positive	ASV997	0.9452			ASV21	positive	ASV44	0.9323			ASV375	positive	ASV508	0.965			ASV22	positive	ASV484	0.8866
						ASV344	positive	ASV44	0.9316			ASV414	positive	ASV508	0.8047			ASV239	positive	ASV484	0.7949
						ASV165	positive	ASV442	0.9359			ASV417	positive	ASV508	0.8041			ASV286	positive	ASV484	0.8321
						ASV247	positive	ASV444	0.9332			ASV45	positive	ASV508	0.9355			ASV293	positive	ASV484	0.8242
						ASV293	positive	ASV444	0.9364			ASV467	positive	ASV508	0.8098			ASV3	negative	ASV484	-0.8295
						ASV1152	positive	ASV451	0.9517			ASV3	negative	ASV51	-0.8317			ASV328	positive	ASV484	0.7925
						ASV1009	negative	ASV457	-0.9115			ASV286	positive	ASV521	0.8331			ASV395	positive	ASV484	0.8242
						ASV408	positive	ASV457	0.9111			ASV1076	positive	ASV53	0.8271			ASV414	positive	ASV484	0.8243
						ASV11	negative	ASV4580	-0.9208			ASV53	positive	ASV531	0.8398			ASV45	positive	ASV484	0.8948
						ASV12	negative	ASV4580	-0.9119			ASV48	positive	ASV54	0.8266			ASV165	positive	ASV49	0.8339
						ASV1216	positive	ASV4580	0.9253			ASV253	positive	ASV56	0.8623			ASV169	positive	ASV49	0.8473
						ASV166	negative	ASV4580	-0.9105			ASV136	negative	ASV57	-0.8006			ASV22	positive	ASV49	0.8544
						ASV204	negative	ASV4580	-0.914			ASV117	positive	ASV572	0.8389			ASV286	positive	ASV49	0.8794
						ASV226	negative	ASV4580	-0.9115			ASV2	negative	ASV572	-0.8725			ASV3	negative	ASV49	-0.8196
						ASV287	negative	ASV4580	-0.9154			ASV22	positive	ASV572	0.8016			ASV317	positive	ASV49	0.8281
						ASV288	negative	ASV4580	-0.9213			ASV317	positive	ASV572	0.8726			ASV395	positive	ASV49	0.8318
						ASV366	negative	ASV4580	-0.9271			ASV106	positive	ASV578	0.8091			ASV287	positive	ASV5	0.7959
						ASV4	positive	ASV464	0.9521			ASV143	positive	ASV578	0.8325			ASV147	negative	ASV52	-0.8923
						ASV461	positive	ASV464	0.9198			ASV392	positive	ASV578	0.8534			ASV51	negative	ASV52	-0.8516
						ASV163	positive	ASV47	0.9178			ASV103	positive	ASV58	0.8607			ASV226	negative	ASV521	-0.8001
						ASV33	negative	ASV47	-0.914			ASV167	positive	ASV58	0.8256			ASV179	positive	ASV531	0.8486
						ASV446	positive	ASV472	0.9535			ASV188	negative	ASV585	-0.8092			ASV2071	positive	ASV531	0.8741
						ASV17	positive	ASV475	0.938			ASV11	positive	ASV59	0.8547			ASV22	positive	ASV531	0.8732
						ASV237	positive	ASV475	0.9141			ASV36	positive	ASV59	0.8264			ASV23	positive	ASV531	0.8002
						ASV150	positive	ASV477	0.9302			ASV139	positive	ASV593	0.8938			ASV293	positive	ASV531	0.8376
						ASV204	positive	ASV477	0.9157			ASV158	positive	ASV6	0.9078			ASV3	negative	ASV531	-0.8987
						ASV288	positive	ASV477	0.9489			ASV143	positive	ASV602	0.8098			ASV31	negative	ASV531	-0.929
						ASV1327	positive	ASV479	0.948			ASV392	positive	ASV602	0.8645			ASV35	positive	ASV531	0.818
						ASV208	positive	ASV479	0.9589			ASV578	positive	ASV602	0.9036			ASV392	positive	ASV531	0.8615
						ASV254	positive	ASV48	0.9438			ASV101	positive	ASV604	0.7983			ASV414	positive	ASV531	0.8149
						ASV21	positive	ASV488	0.9186			ASV395	positive	ASV607	0.7999			ASV45	positive	ASV531	0.8153
						ASV228	positive	ASV488	0.9191			ASV151	positive	ASV608	0.8001			ASV484	positive	ASV531	0.8334
						ASV245	positive	ASV488	0.9285			ASV531	positive	ASV608	0.8409			ASV167	positive	ASV545	0.895
						ASV362	positive	ASV488	0.9669			ASV226	positive	ASV660	0.8246			ASV11	negative	ASV56	-0.8607
						ASV21	positive	ASV4886	0.925			ASV436	positive	ASV660	0.7945			ASV29	positive	ASV56	0.8068
						ASV149	positive	ASV49	0.9163			ASV145	positive	ASV67	0.8528			ASV298	negative	ASV572	-0.7995
						ASV289	positive	ASV49	0.9465			ASV188	positive	ASV67	0.8358			ASV43	positive	ASV572	0.8209
						ASV100	positive	ASV492	0.9294			ASV585	negative	ASV67	-0.8447			ASV348	positive	ASV578	0.8179
						ASV1009	negative	ASV499	-0.9187			ASV6	positive	ASV67	0.8381			ASV33	positive	ASV58	0.8005
						ASV4266	positive	ASV5	0.931			ASV182	positive	ASV684	0.819			ASV181	negative	ASV585	-0.8407
						ASV119	positive	ASV50	0.9371			ASV2071	positive	ASV684	0.8354			ASV234	positive	ASV585	0.8072
						ASV373	positive	ASV5003	0.9298			ASV293	positive	ASV684	0.8305			ASV117	positive	ASV596	0.8295
						ASV1438	positive	ASV5019	0.9273			ASV139	positive	ASV7	0.8994			ASV22	positive	ASV596	0.8189
						ASV1804	negative	ASV5019	-0.9137			ASV55	positive	ASV7	0.8215			ASV2253	positive	ASV596	0.8051
						ASV16	positive	ASV507	0.9296			ASV140	positive	ASV70	0.8244			ASV291	positive	ASV596	0.8759
						ASV191	positive	ASV507	0.9465			ASV105	negative	ASV71	-0.8114			ASV293	positive	ASV596	0.8442
						ASV104	positive	ASV508	0.9124			ASV143	negative	ASV71	-0.8916			ASV317	positive	ASV596	0.8568
						ASV19	positive	ASV508	0.943			ASV578	negative	ASV71	-0.8375			ASV35	positive	ASV596	0.8639
						ASV2	positive	ASV51	0.9255			ASV585	negative	ASV73	-0.9208			ASV375	positive	ASV596	0.8555
						ASV346	positive	ASV510	0.9175			ASV67	positive	ASV73	0.8704			ASV417	positive	ASV596	0.8553
						ASV1707	negative	ASV514	-0.9113			ASV165	positive	ASV76	0.8084			ASV425	positive	ASV596	0.7905
						ASV153	positive	ASV52	0.9457			ASV27	positive	ASV76	0.7984			ASV43	positive	ASV596	0.8807
						ASV152	positive	ASV54	0.9182			ASV395	positive	ASV76	0.8444			ASV45	positive	ASV596	0.833
						ASV383	positive	ASV54	0.9334			ASV45	positive	ASV76	0.822			ASV572	positive	ASV596	0.8181
						ASV119	positive	ASV55	0.9389			ASV118	positive	ASV78	0.831			ASV101	positive	ASV6	0.8095
						ASV192	positive	ASV554	0.9222			ASV2109	negative	ASV78	-0.8357			ASV129	positive	ASV604	0.8767
						ASV287	positive	ASV56	0.9168			ASV578	negative	ASV78	-0.8049			ASV179	positive	ASV604	0.8644
						ASV257	negative	ASV565	-0.9153			ASV1076	positive	ASV80	0.8157			ASV20	negative	ASV604	-0.8569
						ASV549	negative	ASV565	-0.9533			ASV129	positive	ASV817	0.7997			ASV286	positive	ASV604	0.8091
						ASV458	positive	ASV572	0.9491			ASV47	positive	ASV82	0.7943			ASV344	positive	ASV604	0.8652
						ASV402	positive	ASV574	0.9229			ASV348	positive	ASV84	0.8176			ASV44	negative	ASV607	-0.8177
						ASV159	positive	ASV58	0.9125			ASV47	positive	ASV84	0.8343			ASV604	positive	ASV607	0.8379
						ASV383	positive	ASV58	0.9261			ASV608	positive	ASV84	0.8313			ASV58	negative	ASV629	-0.8187
						ASV131	positive	ASV583	0.9204			ASV100	positive	ASV85	0.9468			ASV629	negative	ASV65	-0.841
						ASV245	positive	ASV589	0.9145			ASV48	positive	ASV85	0.81			ASV291	positive	ASV660	0.8532
						ASV187	positive	ASV592	0.9101			ASV204	positive	ASV86	0.8223			ASV102	positive	ASV684	0.8417
						ASV2	positive	ASV6	0.9606			ASV221	negative	ASV86	-0.8465			ASV117	positive	ASV684	0.792
						ASV28	positive	ASV60	0.9695			ASV209	positive	ASV88	0.838			ASV191	negative	ASV684	-0.8606
						ASV1258	positive	ASV602	0.9131			ASV84	positive	ASV880	0.8306			ASV2253	positive	ASV684	0.8005
						ASV23	negative	ASV604	-0.9291			ASV71	positive	ASV888	0.792			ASV263	positive	ASV684	0.8136
						ASV1549	positive	ASV608	0.9197			ASV182	positive	ASV90	0.8325			ASV293	positive	ASV684	0.8038
						ASV12	positive	ASV61	0.9502			ASV102	positive	ASV91	0.975			ASV328	positive	ASV684	0.9455
						ASV166	positive	ASV61	0.9567			ASV117	positive	ASV91	0.9091			ASV417	positive	ASV684	0.8151
						ASV195	positive	ASV61	0.9205			ASV165	positive	ASV91	0.9787			ASV45	positive	ASV684	0.7978
						ASV226	positive	ASV61	0.9368			ASV169	positive	ASV91	0.8654			ASV191	positive	ASV69	0.8088
						ASV287	positive	ASV61	0.9332			ASV179	positive	ASV91	0.955			ASV29	negative	ASV69	-0.9104
						ASV305	positive	ASV61	0.9328			ASV2	negative	ASV91	-0.8629			ASV36	positive	ASV69	0.7984
						ASV34	positive	ASV61	0.9163			ASV214	positive	ASV91	0.9444			ASV660	positive	ASV7	0.8435
						ASV120	positive	ASV617	0.9414			ASV22	positive	ASV91	0.955			ASV1354	negative	ASV70	-0.8941
						ASV205	positive	ASV619	0.9247			ASV2253	positive	ASV91	0.8873			ASV132	negative	ASV72	-0.8583
						ASV124	positive	ASV62	0.9304			ASV239	positive	ASV91	0.9417			ASV105	negative	ASV74	-0.899
						ASV254	positive	ASV62	0.9163			ASV25	positive	ASV91	0.813			ASV239	negative	ASV74	-0.8502
						ASV288	positive	ASV62	0.9456			ASV263	positive	ASV91	0.8661			ASV39	negative	ASV74	-0.7901
						ASV16	positive	ASV621	0.912			ASV304	positive	ASV91	0.7954			ASV484	negative	ASV74	-0.7996
						ASV245	positive	ASV621	0.9429			ASV317	positive	ASV91	0.9243			ASV70	negative	ASV75	-0.8447
						ASV309	positive	ASV621	0.9117			ASV323	positive	ASV91	0.8375			ASV143	positive	ASV77	0.8556
						ASV323	positive	ASV621	0.9526			ASV35	positive	ASV91	0.8559			ASV53	negative	ASV77	-0.8175
						ASV35	positive	ASV621	0.9274			ASV375	positive	ASV91	0.9236			ASV13	negative	ASV78	-0.8577
						ASV589	positive	ASV621	0.9458			ASV414	positive	ASV91	0.816			ASV12	negative	ASV79	-0.8154
						ASV116	positive	ASV636	0.9295			ASV417	positive	ASV91	0.8318			ASV67	negative	ASV8	-0.8237
						ASV11	negative	ASV641	-0.9212			ASV45	positive	ASV91	0.9576			ASV76	negative	ASV8	-0.8513
						ASV158	negative	ASV641	-0.9325			ASV508	positive	ASV91	0.9355			ASV36	negative	ASV82	-0.82
						ASV1203	positive	ASV643	0.9129			ASV102	positive	ASV94	0.9215			ASV77	positive	ASV82	0.8311
						ASV575	positive	ASV643	0.9592			ASV117	positive	ASV94	0.9124			ASV76	positive	ASV824	0.8481
						ASV1399	negative	ASV652	-0.9242			ASV16	positive	ASV94	0.7947			ASV8	negative	ASV824	-0.8405
						ASV122	positive	ASV654	0.9291			ASV165	positive	ASV94	0.9005			ASV102	positive	ASV838	0.8808
						ASV1227	positive	ASV658	0.9475			ASV179	positive	ASV94	0.8817			ASV217	negative	ASV838	-0.8325
						ASV232	positive	ASV66	0.9124			ASV2	negative	ASV94	-0.9017			ASV239	positive	ASV838	0.7914
						ASV533	positive	ASV674	0.9187			ASV214	positive	ASV94	0.8529			ASV56	positive	ASV838	0.8365
						ASV1576	positive	ASV678	0.9134			ASV22	positive	ASV94	0.9189			ASV287	negative	ASV864	-0.9397
						ASV292	negative	ASV68	-0.9571			ASV239	positive	ASV94	0.8797			ASV182	positive	ASV894	0.7943
						ASV30	positive	ASV68	0.937			ASV317	positive	ASV94	0.9293			ASV298	negative	ASV894	-0.8663
						ASV61	positive	ASV68	0.9212			ASV323	positive	ASV94	0.8707			ASV585	positive	ASV894	0.8097
						ASV113	positive	ASV682	0.9341			ASV35	positive	ASV94	0.7914			ASV66	positive	ASV90	0.8816
						ASV426	positive	ASV682	0.953			ASV375	positive	ASV94	0.8358			ASV102	positive	ASV91	0.9299
						ASV438	positive	ASV682	0.9343			ASV45	positive	ASV94	0.8564			ASV117	positive	ASV91	0.92
						ASV568	positive	ASV682	0.9155			ASV508	positive	ASV94	0.8773			ASV137	positive	ASV91	0.959
						ASV575	positive	ASV69	0.9174			ASV572	positive	ASV94	0.8684			ASV165	positive	ASV91	0.9573
						ASV119	positive	ASV7	0.9333			ASV91	positive	ASV94	0.9135			ASV169	positive	ASV91	0.8754
						ASV55	positive	ASV7	0.9855			ASV209	positive	ASV95	0.7974			ASV182	positive	ASV91	0.8504
						ASV323	positive	ASV702	0.9226			ASV21	positive	ASV95	0.8967			ASV22	positive	ASV91	0.8707
						ASV532	positive	ASV702	0.9267			ASV143	positive	ASV969	0.8965			ASV239	positive	ASV91	0.939
						ASV682	positive	ASV703	0.9432			ASV602	positive	ASV969	0.8175			ASV263	positive	ASV91	0.844
						ASV405	positive	ASV709	0.9177			ASV102	positive	ASV99	0.9433			ASV286	positive	ASV91	0.8889
						ASV634	positive	ASV71	0.9193			ASV117	positive	ASV99	0.9049			ASV293	positive	ASV91	0.941
						ASV2248	positive	ASV716	0.9304			ASV165	positive	ASV99	0.9472			ASV317	positive	ASV91	0.9073
						ASV104	positive	ASV72	0.9199			ASV169	positive	ASV99	0.8842			ASV328	positive	ASV91	0.9033
						ASV130	positive	ASV72	0.9413			ASV179	positive	ASV99	0.9239			ASV35	positive	ASV91	0.9114
						ASV1378	negative	ASV72	-0.9586			ASV214	positive	ASV99	0.883			ASV395	positive	ASV91	0.8645
						ASV247	positive	ASV72	0.9277			ASV22	positive	ASV99	0.9291			ASV414	positive	ASV91	0.85
						ASV35	positive	ASV72	0.9539			ASV2253	positive	ASV99	0.9052			ASV417	positive	ASV91	0.8091
						ASV439	negative	ASV721	-0.9123			ASV239	positive	ASV99	0.8545			ASV45	positive	ASV91	0.9476
						ASV215	negative	ASV723	-0.989			ASV263	positive	ASV99	0.8514			ASV484	positive	ASV91	0.8359
						ASV246	negative	ASV723	-0.9217			ASV286	positive	ASV99	0.8048			ASV838	positive	ASV91	0.7921
						ASV273	negative	ASV723	-0.919			ASV317	positive	ASV99	0.8897			ASV117	positive	ASV94	0.8574
						ASV42	negative	ASV723	-0.9251			ASV323	positive	ASV99	0.8042			ASV22	positive	ASV94	0.8567
						ASV14265	positive	ASV725	0.9198			ASV35	positive	ASV99	0.9365			ASV2253	positive	ASV94	0.905
						ASV1432	positive	ASV737	0.9479			ASV375	positive	ASV99	0.9322			ASV263	positive	ASV94	0.8153
						ASV106	positive	ASV74	0.9441			ASV392	positive	ASV99	0.834			ASV291	positive	ASV94	0.8828
						ASV14	positive	ASV74	0.9753			ASV45	positive	ASV99	0.9576			ASV293	positive	ASV94	0.8897
						ASV488	positive	ASV74	0.9169			ASV508	positive	ASV99	0.8776			ASV304	positive	ASV94	0.8248
						ASV404	negative	ASV741	-0.9136			ASV91	positive	ASV99	0.9181			ASV317	positive	ASV94	0.8519
						ASV464	positive	ASV742	0.9135			ASV94	positive	ASV99	0.8997			ASV328	positive	ASV94	0.808
						ASV286	positive	ASV749	0.9115									ASV35	positive	ASV94	0.8863
						ASV112	positive	ASV756	0.9223									ASV375	positive	ASV94	0.8431
						ASV5003	positive	ASV756	0.9404									ASV392	positive	ASV94	0.8049
						ASV1563	negative	ASV758	-0.9351									ASV417	positive	ASV94	0.8031
						ASV348	positive	ASV759	0.9281									ASV425	positive	ASV94	0.803
						ASV408	positive	ASV76	0.9157									ASV45	positive	ASV94	0.8551
						ASV457	positive	ASV76	0.925									ASV596	positive	ASV94	0.9134
						ASV47	positive	ASV76	0.9125									ASV102	positive	ASV99	0.8738
						ASV132	positive	ASV764	0.9243									ASV117	positive	ASV99	0.8568
						ASV145	positive	ASV767	0.9279									ASV137	positive	ASV99	0.8818
						ASV130	positive	ASV77	0.9137									ASV165	positive	ASV99	0.9174
						ASV156	positive	ASV77	0.9167									ASV169	positive	ASV99	0.8821
						ASV357	negative	ASV776	-0.9222									ASV179	positive	ASV99	0.8192
						ASV313	positive	ASV78	0.9248									ASV182	positive	ASV99	0.8708
						ASV2464	positive	ASV787	0.9249									ASV183	positive	ASV99	0.8141
						ASV44	positive	ASV79	0.9172									ASV22	positive	ASV99	0.9483
						ASV488	positive	ASV79	0.9221									ASV239	positive	ASV99	0.7924
						ASV307	positive	ASV797	0.9119									ASV286	positive	ASV99	0.9488
						ASV277	negative	ASV8	-0.9461									ASV293	positive	ASV99	0.8905
						ASV119	positive	ASV80	0.9273									ASV3	negative	ASV99	-0.8546
						ASV14	positive	ASV80	0.9376									ASV317	positive	ASV99	0.9298
						ASV44	positive	ASV80	0.9246									ASV35	positive	ASV99	0.9146
						ASV55	positive	ASV80	0.9124									ASV375	positive	ASV99	0.8199
						ASV74	positive	ASV80	0.9109									ASV395	positive	ASV99	0.9049
						ASV1170	negative	ASV809	-0.9454									ASV425	positive	ASV99	0.8746
						ASV465	positive	ASV809	0.9372									ASV45	positive	ASV99	0.9136
						ASV195	positive	ASV81	0.941									ASV484	positive	ASV99	0.8675
						ASV273	positive	ASV81	0.9256									ASV49	positive	ASV99	0.9095
						ASV297	positive	ASV81	0.9366									ASV531	positive	ASV99	0.8865
						ASV305	positive	ASV81	0.9177									ASV604	positive	ASV99	0.7971
						ASV337	positive	ASV81	0.9159									ASV91	positive	ASV99	0.8681
						ASV344	positive	ASV81	0.9662
						ASV294	positive	ASV819	0.9218
						ASV204	positive	ASV82	0.9105
						ASV497	positive	ASV827	0.9437
						ASV718	positive	ASV83	0.9165
						ASV232	positive	ASV833	0.9608
						ASV218	positive	ASV839	0.9102
						ASV250	positive	ASV84	0.965
						ASV383	positive	ASV84	0.9144
						ASV425	positive	ASV845	0.9181
						ASV12	positive	ASV85	0.9555
						ASV130	positive	ASV85	0.916
						ASV195	positive	ASV85	0.9212
						ASV287	positive	ASV85	0.9609
						ASV305	positive	ASV85	0.9125
						ASV33	negative	ASV85	-0.9153
						ASV366	positive	ASV85	0.9443
						ASV421	positive	ASV85	0.9105
						ASV508	positive	ASV85	0.9257
						ASV61	positive	ASV85	0.9131
						ASV515	positive	ASV852	0.9503
						ASV266	positive	ASV853	0.9254
						ASV16	positive	ASV856	0.9398
						ASV245	positive	ASV856	0.9372
						ASV349	positive	ASV856	0.9246
						ASV35	positive	ASV856	0.9287
						ASV589	positive	ASV856	0.9432
						ASV621	positive	ASV856	0.9677
						ASV654	negative	ASV860	-0.9177
						ASV1035	positive	ASV887	0.9305
						ASV599	positive	ASV887	0.9102
						ASV602	positive	ASV887	0.9274
						ASV167	positive	ASV893	0.9139
						ASV205	positive	ASV893	0.9167
						ASV219	positive	ASV895	0.9577
						ASV64	positive	ASV895	0.9132
						ASV79	positive	ASV899	0.9257
						ASV1239	negative	ASV9	-0.9105
						ASV838	positive	ASV9	0.9454
						ASV1027	positive	ASV90	0.9105
						ASV155	negative	ASV91	-0.9305
						ASV177	negative	ASV915	-0.9113
						ASV254	negative	ASV917	-0.9116
						ASV121	positive	ASV93	0.9433
						ASV166	positive	ASV93	0.9378
						ASV169	positive	ASV93	0.9268
						ASV180	positive	ASV93	0.9195
						ASV195	positive	ASV93	0.9591
						ASV215	positive	ASV93	0.9212
						ASV226	positive	ASV93	0.9409
						ASV246	positive	ASV93	0.9253
						ASV34	positive	ASV93	0.9288
						ASV42	positive	ASV93	0.947
						ASV61	positive	ASV93	0.9231
						ASV68	positive	ASV93	0.9144
						ASV723	negative	ASV93	-0.9247
						ASV765	negative	ASV947	-0.9204
						ASV1571	negative	ASV95	-0.9537
						ASV180	positive	ASV95	0.9227
						ASV150	positive	ASV96	0.9101
						ASV79	positive	ASV972	0.9365
						ASV899	positive	ASV972	0.9337
						ASV121	positive	ASV98	0.9327
						ASV180	positive	ASV98	0.9702
						ASV195	positive	ASV98	0.9246
						ASV21	positive	ASV98	0.945
						ASV297	positive	ASV98	0.9194
						ASV30	positive	ASV98	0.9458
						ASV362	positive	ASV98	0.9502
						ASV44	positive	ASV98	0.9363
						ASV488	positive	ASV98	0.9574
						ASV16	positive	ASV99	0.933
						ASV245	positive	ASV99	0.9109
						ASV4	positive	ASV99	0.9573
						ASV464	positive	ASV99	0.9182
						ASV98	positive	ASV99	0.92
						ASV60	positive	ASV990	0.9194
						ASV282	positive	ASV996	0.9394

## Sheet: Fig. 2
Fig. 2a	Relative abundance of total CAZy genes
Treatment	Mean	SD	25th percentiles	Median	75th percentiles
Control	0.00439	0.00033	0.00409	0.00431	0.00459
Warming	0.00465	0.00047	0.0043	0.00451	0.00506
Fig. 2b Linear discriminant analysis (LDA) scores computed for CAZy families differentially abundant between the warming and control treatments
CAZy family	Group	LDA	P value
AA3	Control	2.3	0.016
CBM66	Control	2.174	0.007
CE4	Control	2.638	0.001
GH4	Control	2.355	0.049
GH57	Control	2.607	0.019
GH77	Control	2.68	0.041
GH85	Control	2.155	0.016
GH103	Control	2.567	0.008
GH153	Control	2.092	0.028
GT4	Control	3.15	0.034
GT22	Control	2.406	0.01
GT41	Control	2.48	0.007
GT60	Control	2.307	0.019
CBM6	Warming	2.681	0.034
CBM51	Warming	2.111	0.028
CBM77	Warming	2.034	0.041
CE2	Warming	2.065	0.049
CE14	Warming	2.125	0.049
PL1	Warming	2.612	0.041
PL6	Warming	2.036	0.028
PL10	Warming	2.359	0.0003
GH3	Warming	3.185	0.002
GH5	Warming	2.731	0.005
GH11	Warming	2.169	0.013
GH20	Warming	2.696	0.034
GH27	Warming	2.379	0.028
GH30	Warming	2.818	0.013
GH33	Warming	2.087	0.034
GH37	Warming	2.205	0.01
GH43	Warming	3.143	0.019
GH65	Warming	2.512	0.028
GH67	Warming	2.179	0.041
GH78	Warming	2.598	0.019
GH92	Warming	3.171	0.028
GH95	Warming	2.833	0.001
GH97	Warming	3.044	0.003
GH105	Warming	2.6	0.034
GH109	Warming	2.159	0.041
GH125	Warming	2.229	0.034
GH138	Warming	2.107	0.004
GH139	Warming	2.015	0.028
GH141	Warming	2.114	0.003
GH143	Warming	2.027	0.013

## Sheet: Fig. 3
Fig. 3a	Gm (mg C g-1 Cmic h-1)
Treatment	Mean	SD	25th percentiles	Median	75th percentiles
Control	0.51	0.07	0.47	0.53	0.55
Warming	0.46	0.09	0.39	0.45	0.51
Fig. 3b	Rm (mg C g-1 Cmic h-1)
Treatment	Mean	SD	25th percentiles	Median	75th percentiles
Control	0.74	0.16	0.66	0.68	0.78
Warming	0.9	0.27	0.68	0.88	0.97
Fig. 3c	CUE (%)
Treatment	Mean	SD	25th percentiles	Median	75th percentiles
Control	41.15	5.16	36.64	43.89	44.47
Warming	34.5	5.41	32.05	35.63	38.58

## Sheet: Fig. 4
Fig. 4a	Contents of bacterial necromass C (mg g-1)
Treatment	Mean	SD	25th percentiles	Median	75th percentiles
Control	10.39	1.85	9.09	10.5	11.77
Warming	11.18	1.87	10.13	11.01	12.27
Fig. 4b	Contents of fungal necromass C (mg g-1)
Treatment	Mean	SD	25th percentiles	Median	75th percentiles
Control	44.2	3.49	41.53	44.4	45.38
Warming	48.71	4.33	45.72	49.58	51.38
Fig. 4c	Contents of total necromass C (mg g-1)
Treatment	Mean	SD	25th percentiles	Median	75th percentiles
Control	54.6	4.45	52.67	54.58	56
Warming	59.89	5.05	55.79	61.13	63.14
Fig. 4d	Proportion of total necromass C (%SOC)
Treatment	Mean	SD	25th percentiles	Median	75th percentiles
Control	27.81	2.5	26.03	27.08	29.11
Warming	31.1	2.69	29.47	30.22	32.6

## Sheet: Fig. 5
Fig. 5a	Rh (μmol m-2 s-1)
Treatment	Mean	SD	25th percentiles	Median	75th percentiles
Control	2.17	0.51	1.89	2.11	2.48
Warming	3.02	0.56	2.6	2.78	3.51
Fig. 5b	MAOC (%)
Treatment	Mean	SD	25th percentiles	Median	75th percentiles
Control	65.22	9.81	57.54	61.57	74.24
Warming	70.93	6.34	65.63	72.03	74.52

## Sheet: Fig. S1
Fig. S1a	Prokaryotic richness
Treatment	Mean	SD	25th percentiles	Median	75th percentiles
Control	5505	187	5445	5592	5604
Warming	5392	353	5344	5376	5635
Fig. S1b	Prokaryotic Shannon-Wiener index
Treatment	Mean	SD	25th percentiles	Median	75th percentiles
Control	7.5	0.1	7.44	7.48	7.59
Warming	7.48	0.13	7.36	7.49	7.57
Fig. S1c	Fungal richness
Treatment	Mean	SD	25th percentiles	Median	75th percentiles
Control	664	62	660	667	695
Warming	656	80	665	676	702
Fig. S1d	Fungal Shannon-Wiener index
Treatment	Mean	SD	25th percentiles	Median	75th percentiles
Control	4.71	0.82	4.74	4.99	5.09
Warming	4.88	0.28	4.72	4.9	5

## Sheet: Fig. S2
Fig. S2a Prokaryotic community composition at phylum level (%)
	Proteobacteria	Acidobacteriota	Verrucomicrobiota	Bacteroidota	Actinobacteriota	Myxococcota	Chloroflexi	Planctomycetota	Methylomirabilota	Gemmatimonadota	Others
Control	34.12	17.39	10.11	8.69	5.22	3.85	3.77	3.26	2.52	2.06	9.02
Warming	34.26	17.84	9.24	8.97	4.81	3.88	4.2	3.21	1.99	2.1	9.49
Fig. S2b Linear discriminant analysis (LDA) scores computed for prokaryotic taxa differentially abundant between the warming and control treatments.
Taxa	Group	LDA	P value
g__env.OPS_17	Control	2.735	0.023
f__env.OPS_17	Control	2.735	0.023
g__Edaphobaculum	Control	2.302	0.031
g__Omnitrophales	Control	2.255	0.031
f__Omnitrophales	Control	2.255	0.031
o__Phycisphaerales	Control	2.2	0.047
f__Holophagaceae	Control	2.185	0.031
o__Holophagales	Control	2.185	0.031
g__966-1	Control	2.173	0.002
g__Geothrix	Control	2.122	0.007
o__Actinomarinales	Control	2.1	0.007
g__Burkholderia-Caballeronia-Paraburkholderia	Warming	2.067	0.044
f__Chromobacteriaceae	Warming	2.156	0.029
f__Methyloligellaceae	Warming	2.511	0.038
Fig. S2c Fungal community composition at phylum level (%)
	Ascomycota	Basidiomycota	Mortierellomycota	Chytridiomycota	Rozellomycota	Others
Control	61.09	24.08	7.9	0.15	0.12	6.66
Warming	64.36	20.47	5.31	0.25	0.25	9.36
Fig. S2d Linear discriminant analysis (LDA) scores computed for fungal taxa differentially abundant between the warming and control treatments
Taxa	Group	LDA	P value
f__Massarinaceae	Control	3.839	0.049
g__Orbilia	Control	2.324	0.005
g__Petrakia	Control	2.224	0.031
g__Elasticomyces	Control	2.07	0.047
c__Zoopagomycetes	Warming	2.193	0.047
o__Zoopagales	Warming	2.193	0.047
p__Zoopagomycota	Warming	2.193	0.047
f__Calloriaceae	Warming	2.532	0.04
g__Acremonium	Warming	2.693	0.015
o__Chaetothyriales	Warming	2.926	0.037
g__Lapidomyces	Warming	3.013	0.041
f__Stachybotryaceae	Warming	3.166	0.017
g__Sphaerellopsis	Warming	3.21	0.039
c__Lecanoromycetes	Warming	3.573	0.016

## Sheet: Fig. S3
Within-module connectivity (Zi) and among-module connectivity (Pi) for each node in the netwoks
Fig. S3b Prokaryotic network under control					Fig. S3b Prokaryotic network under warming					Fig. S3d Fungal network under control					Fig. S3d Fungal network under warming
	Zi	Pi				Zi	Pi				Zi	Pi				Zi	Pi
ASV10	1.56893	0			ASV10	0.707107	0			ASV10	0	0			ASV101	0	0
ASV1002	0	0			ASV100	0	0			ASV100	0	0			ASV102	0.966895	0.243802
ASV1016	0	0			ASV1001	0	0			ASV101	0	0			ASV105	0.440526	0.277778
ASV1017	0	0			ASV1009	0.942809	0			ASV102	1.1358	0.162571			ASV11	-1.30384	0.5
ASV1021	0	0			ASV1010	0	0			ASV103	-1.65831	0			ASV117	1.2712	0.0867769
ASV103	0.588348	0			ASV102	-0.879883	0			ASV105	0.953463	0			ASV119	0.29361	0
ASV1033	0	0			ASV1027	0	0			ASV106	-1.19183	0			ASV12	-0.710526	0
ASV1040	0	0			ASV103	0	0			ASV1076	0.194257	0			ASV1257	-0.58722	0
ASV1044	0	0			ASV1035	-0.75	0			ASV11	0	0			ASV129	-0.710526	0
ASV106	0	0			ASV1039	0	0			ASV114	0	0			ASV13	0	0
ASV1081	0	0			ASV104	-1.04257	0.5			ASV117	0.588041	0.27			ASV130	0	0
ASV1089	0.754829	0			ASV106	-0.774597	0			ASV118	-0.476731	0			ASV132	0	0
ASV109	0	0			ASV1061	0	0			ASV12	1.48324	0			ASV1354	0	0
ASV110	0	0			ASV107	-0.879883	0			ASV124	-0.74162	0			ASV137	0.358291	0.395
ASV111	-1.22474	0			ASV1071	-1	0			ASV1257	-1.65831	0			ASV143	0	0
ASV1117	0	0			ASV1081	0	0			ASV129	0	0			ASV147	0	0
ASV1129	0	0			ASV11	0.762614	0			ASV135	-0.74162	0			ASV160	-0.326842	0.375
ASV1130	0	0			ASV110	-0.855193	0			ASV136	0	0			ASV165	0.814744	0.31405
ASV1168	0	0			ASV1103	0	0			ASV137	-1.46607	0			ASV167	0	0
ASV118	0	0			ASV1105	-0.879883	0			ASV139	1	0			ASV169	0.510442	0.277008
ASV1181	0	0			ASV1109	0	0			ASV140	0	0			ASV179	2.74263	0.260355
ASV1186	0	0			ASV1114	-0.879883	0			ASV143	0.953463	0			ASV181	1.17444	0.32
ASV1188	0	0			ASV112	1	0			ASV145	-1.00623	0			ASV182	-0.58722	0.569444
ASV1199	-0.57735	0			ASV113	-0.729325	0			ASV151	-0.874157	0			ASV183	-0.710526	0
ASV1204	0	0			ASV115	0.733236	0			ASV152	0	0			ASV191	0	0.444444
ASV1214	0	0			ASV1152	0	0			ASV1544	-0.693375	0			ASV2	-1.09421	0
ASV1218	0	0			ASV116	0	0			ASV158	-1.00623	0			ASV20	-0.326842	0.375
ASV1229	-0.57735	0			ASV1169	0	0			ASV159	0.27735	0			ASV2071	-0.326842	0
ASV12388	0.162221	0			ASV117	0	0			ASV16	-1.60302	0			ASV2109	-1.09421	0
ASV124	0	0			ASV1170	0	0			ASV160	-0.74162	0			ASV214	-1.30384	0
ASV126	0	0			ASV1174	0	0			ASV165	0.861923	0.243802			ASV217	0	0
ASV129	0	0			ASV1179	-1	0			ASV167	1.65831	0			ASV22	1.11905	0.369822
ASV13	0	0			ASV119	1.29099	0			ASV169	0.4511	0.110727			ASV2253	-1.01107	0
ASV1300	0	0			ASV1191	0	0			ASV179	0.998864	0.0907029			ASV226	0	0
ASV131	0	0			ASV1194	0.733236	0			ASV182	-1.32913	0			ASV23	0.056842	0
ASV132	0	0			ASV12	1.31116	0			ASV188	-0.223607	0			ASV234	2.05527	0.277778
ASV134	0	0			ASV120	0	0			ASV190	0	0			ASV239	-0.250313	0.417778
ASV1341	0	0			ASV1203	-1	0			ASV2	2.22486	0.459184			ASV243	-1.46805	0
ASV135	0	0			ASV121	0.214067	0.244898			ASV204	0	0			ASV263	0.20614	0
ASV1351	0	0			ASV1216	0	0			ASV2071	-0.781369	0			ASV286	0.358291	0.395
ASV136	-0.392232	0			ASV122	0	0			ASV209	2.2188	0			ASV287	0	0
ASV137	0.178174	0			ASV1227	0	0			ASV21	-0.693375	0.5			ASV29	1.30384	0
ASV1372	-1	0			ASV123	-1.33796	0			ASV2109	-0.476731	0			ASV291	-0.706766	0
ASV1377	0	0			ASV1238	0	0			ASV214	0.4511	0.277008			ASV293	1.42335	0.301783
ASV138	0	0			ASV1239	1	0			ASV215	-0.476731	0			ASV298	1.17444	0.32
ASV1380	0	0			ASV124	-0.0733236	0			ASV22	0.998864	0.3488			ASV3	1.97526	0.459184
ASV1385	0	0			ASV1249	0	0			ASV221	1.65831	0			ASV30	-0.326842	0
ASV14	0	0			ASV125	0	0			ASV2253	0.861923	0			ASV300	-0.710526	0
ASV140	0	0			ASV1258	-0.75	0			ASV226	0	0			ASV304	-1.16322	0
ASV1400	-1.32288	0			ASV129	-0.33448	0			ASV23	0	0			ASV31	0.440526	0
ASV1401	0	0			ASV13	0	0			ASV234	0	0			ASV317	1.2712	0.15879
ASV141	0	0			ASV130	0.707107	0.625			ASV239	0.724982	0.185			ASV328	0.662593	0.104938
ASV14265	0	0			ASV131	0	0			ASV25	0.74162	0.48			ASV33	-1	0
ASV146	0	0			ASV132	1.29099	0			ASV253	0	0			ASV344	-0.326842	0
ASV1476	0	0			ASV1327	0	0			ASV263	0.314159	0			ASV348	0.29361	0
ASV1481	-0.904534	0			ASV1365	0	0			ASV27	-1	0			ASV35	1.2712	0.2784
ASV149	0.816497	0			ASV1378	0.110347	0			ASV286	0.0402768	0			ASV36	1.30384	0.375
ASV15	0	0			ASV139	0	0			ASV29	0	0			ASV365	-1.46805	0
ASV1501	0	0			ASV1399	0	0			ASV293	-0.233605	0			ASV375	0.20614	0.124444
ASV153	0	0			ASV14	0.258199	0			ASV3	0	0			ASV39	-0.58722	0.444444
ASV154	0	0			ASV1408	0	0			ASV30	-1.60302	0			ASV392	-0.326842	0.46875
ASV1541	0	0			ASV142	0	0			ASV300	-1.05525	0			ASV395	-0.0981619	0.337778
ASV1563	1.04257	0			ASV1422	0	0			ASV304	-0.91831	0			ASV4	-1.09421	0
ASV1565	0	0			ASV14265	0	0			ASV31	-0.74162	0.375			ASV414	0.056842	0.592593
ASV157	0	0			ASV143	0	0			ASV317	0.4511	0.265928			ASV417	-0.0981619	0.142012
ASV158	0	0			ASV1432	0	0			ASV323	-0.507487	0			ASV425	0.20614	0.290657
ASV159	-1.18616	0			ASV1438	0	0			ASV348	-0.874157	0			ASV43	-1.31537	0
ASV16	0	0			ASV1441	0	0			ASV35	0.998864	0.169421			ASV436	0.29361	0.375
ASV162	-0.57735	0			ASV1444	-0.608754	0			ASV36	0	0			ASV44	0.056842	0
ASV163	0	0			ASV145	0	0			ASV360	0	0			ASV45	1.42335	0.336735
ASV166	0	0			ASV1461	-1.04257	0			ASV375	1.40969	0.0798611			ASV46	0.29361	0.375
ASV170	1.56893	0			ASV149	0	0			ASV39	-0.693375	0			ASV482	-1.77182	0
ASV1702	-1	0			ASV150	0.733236	0.375			ASV392	-0.476731	0.260355			ASV484	1.20789	0.526316
ASV171	0	0			ASV151	-0.883027	0			ASV395	1	0.48			ASV49	-1.01107	0.375
ASV175	0.178174	0			ASV152	0.208514	0			ASV414	-0.507487	0.31405			ASV5	0	0
ASV1751	0	0			ASV153	1	0			ASV417	0.314159	0			ASV51	0	0
ASV179	0	0			ASV154	-0.223607	0			ASV42	0	0			ASV52	0	0
ASV1798	0	0			ASV1549	0	0			ASV425	-0.476731	0			ASV521	0	0
ASV18	0	0			ASV155	0	0			ASV43	0	0			ASV53	-1.30384	0
ASV1815	0	0			ASV1551	0	0			ASV436	0	0			ASV531	1.97526	0.426036
ASV182	-0.892218	0			ASV156	-1.41421	0			ASV45	1.27275	0.15625			ASV545	0	0
ASV1829	0	0			ASV1563	0	0			ASV46	0	0			ASV56	1.30384	0
ASV1836	0	0			ASV1567	0	0			ASV467	-0.781369	0.37037			ASV572	-1.61967	0.444444
ASV184	-1.37281	0			ASV1571	-1.1573	0			ASV47	0.194257	0			ASV578	-1.46805	0
ASV1886	0	0			ASV1576	0	0			ASV48	1.41421	0			ASV58	1	0
ASV19	-0.215666	0			ASV158	-0.883027	0			ASV482	0	0			ASV585	0.29361	0
ASV192	0	0			ASV159	0.208514	0			ASV49	0	0			ASV596	0.20614	0
ASV1929	0	0			ASV1596	0	0			ASV5	-1.19183	0			ASV6	-1.30384	0
ASV1933	0	0			ASV16	1.55866	0.21875			ASV508	0.998864	0.165289			ASV604	0.82421	0.244898
ASV199	-0.892218	0			ASV161	0	0			ASV51	0	0			ASV607	-0.710526	0
ASV2	0.588348	0			ASV162	-1.04257	0.5			ASV521	-1.60302	0			ASV629	1	0
ASV20	0	0			ASV163	1.7442	0.277778			ASV53	0.194257	0			ASV65	-1	0
ASV200	0	0			ASV164	0	0			ASV531	0.194257	0			ASV66	0	0
ASV204	0	0			ASV165	0	0			ASV54	-1.41421	0			ASV660	-1.61967	0
ASV210	0	0			ASV166	1.31116	0.459184			ASV55	-1	0			ASV67	-1.41421	0
ASV215	0	0			ASV167	0.145865	0			ASV56	-0.74162	0			ASV684	-0.706766	0.197531
ASV219	0.162221	0			ASV169	-1.1573	0			ASV57	0	0			ASV69	1.30384	0
ASV222	0	0			ASV17	0	0			ASV572	-0.74162	0.32			ASV7	-1.77182	0
ASV223	0	0			ASV1707	0	0			ASV578	2.38366	0			ASV70	0	0
ASV225	0.162221	0			ASV174	0	0			ASV58	0	0			ASV72	-1.30384	0
ASV230	0	0			ASV176	0	0			ASV585	0.559017	0			ASV74	-0.710526	0.625
ASV233	0	0			ASV177	0	0			ASV59	0	0			ASV75	0	0
ASV237	0	0			ASV180	0.214067	0.58			ASV593	-1	0			ASV76	0	0
ASV239	1.21666	0			ASV1804	0	0			ASV6	-0.223607	0			ASV77	1.30384	0
ASV2390	0	0			ASV181	-1.33796	0			ASV602	0.953463	0			ASV78	0	0
ASV24	-1.41421	0			ASV182	0	0			ASV604	0	0			ASV79	-1.09421	0
ASV242	1.73205	0			ASV183	-0.659966	0			ASV607	-1	0			ASV8	1.41421	0
ASV245	0	0			ASV184	0	0			ASV608	1.26267	0			ASV82	0	0
ASV246	-1.32288	0			ASV186	0	0			ASV660	0	0			ASV824	0	0
ASV248	0	0			ASV187	0	0			ASV67	2.12426	0			ASV838	0	0.48
ASV252	0	0			ASV1896	-1	0			ASV684	-1.32913	0			ASV864	0	0
ASV254	0	0			ASV19	0.208514	0			ASV7	1	0			ASV894	0.29361	0
ASV255	0	0			ASV191	0.942809	0			ASV70	0	0			ASV90	0	0
ASV258	0	0			ASV192	0.707107	0			ASV71	0.953463	0			ASV91	0.510442	0.394558
ASV2595	0	0			ASV193	0	0			ASV73	-0.223607	0			ASV94	0.358291	0.117188
ASV26	0.816497	0			ASV195	2.13398	0.425926			ASV76	1	0.5			ASV99	0.82421	0.434028
ASV261	0	0			ASV199	0	0			ASV78	0.238366	0
ASV264	1.73205	0			ASV2	0	0			ASV80	-0.874157	0
ASV270	-0.892218	0			ASV20	1	0			ASV817	0	0
ASV273	0	0			ASV204	2.34635	0.277778			ASV82	-0.874157	0
ASV274	0.208514	0.375			ASV205	0.145865	0			ASV84	2.33109	0
ASV275	2.2711	0			ASV208	0	0			ASV85	0	0
ASV278	0	0			ASV21	2.04143	0.197531			ASV86	0	0
ASV279	0	0			ASV215	0.214067	0			ASV88	-0.693375	0
ASV282	0	0			ASV218	0	0			ASV880	-0.874157	0
ASV284	0	0			ASV219	0	0			ASV888	-1.19183	0
ASV288	0	0			ASV220	-1.33796	0			ASV90	-1.60302	0
ASV298	1.72532	0			ASV221	-0.0733236	0			ASV91	1.1358	0.15879
ASV299	0	0			ASV224	-0.879883	0			ASV94	0.4511	0.197531
ASV30	0	0			ASV2248	0	0			ASV95	0.27735	0
ASV301	0	0			ASV225	-0.0733236	0			ASV969	-0.476731	0
ASV302	-1.18616	0			ASV2255	-1	0			ASV99	0.861923	0.095
ASV306	0	0			ASV226	1.58544	0.5
ASV3101	-0.57735	0			ASV228	-0.372423	0
ASV313	0	0			ASV23	0	0
ASV314	-0.904534	0			ASV232	1.29099	0
ASV316	0	0			ASV237	0	0
ASV319	0	0			ASV2380	0	0
ASV324	-1	0			ASV239	0	0
ASV328	0	0			ASV24	0.141421	0.48
ASV334	-0.625543	0			ASV243	0	0
ASV336	0	0			ASV245	0.593118	0
ASV337	0	0			ASV2458	0	0
ASV347	0	0			ASV246	0.488341	0
ASV349	1.50756	0			ASV2464	0	0
ASV35	0.301511	0			ASV247	0.110347	0.625
ASV350	-1	0			ASV249	-0.608754	0.375
ASV352	0	0			ASV250	-1.04257	0
ASV358	-0.979958	0			ASV2507	0	0
ASV359	0	0			ASV253	0	0
ASV36	-1	0			ASV254	2.34635	0
ASV364	0	0			ASV255	-0.608754	0.375
ASV369	-1	0			ASV257	0	0
ASV370	0	0			ASV26	-1.1573	0
ASV375	0	0			ASV260	0	0
ASV376	0	0			ASV262	0	0
ASV377	0	0			ASV263	0	0
ASV390	0	0			ASV2641	0	0
ASV392	0	0			ASV265	-1	0
ASV395	0	0			ASV266	0	0
ASV397	0	0			ASV267	-0.774597	0
ASV4	0	0			ASV270	1	0
ASV400	2	0			ASV272	0	0
ASV402	-0.57735	0			ASV273	-0.33448	0
ASV404	1.32288	0			ASV274	0	0
ASV405	0	0			ASV276	0	0
ASV409	1.73205	0			ASV277	0	0
ASV41	0	0			ASV279	0	0
ASV410	0	0			ASV28	0	0
ASV422	0.178174	0			ASV280	-0.729325	0
ASV424	0	0			ASV281	-0.0733236	0
ASV430	0	0			ASV282	0	0
ASV435	1	0			ASV286	0	0
ASV436	0	0			ASV287	1.31116	0.165289
ASV438	0	0			ASV288	0.733236	0.375
ASV44	0	0			ASV289	0	0
ASV441	0.178174	0			ASV290	-0.879883	0
ASV443	0	0			ASV292	0.559017	0.375
ASV444	-1.37281	0			ASV293	2.12426	0.53125
ASV446	0	0			ASV294	0	0
ASV448	0	0			ASV297	1.7442	0.625
ASV451	0	0			ASV298	1	0
ASV452	0	0			ASV30	0.593118	0.46875
ASV453	1	0			ASV300	0.141421	0.56
ASV454	0	0			ASV305	0.762614	0
ASV456	0.301511	0			ASV306	0	0
ASV460	0	0			ASV307	0	0
ASV461	-0.57735	0			ASV308	-1.00623	0
ASV4613	0	0			ASV309	0.110347	0
ASV465	0	0			ASV311	-0.883027	0
ASV473	0	0			ASV313	0	0
ASV475	0	0			ASV314	0	0
ASV482	0	0			ASV318	0	0
ASV483	0	0			ASV3180	0	0
ASV488	0	0			ASV32	-0.659966	0.444444
ASV49	-0.892218	0			ASV321	-1.1573	0
ASV491	0	0			ASV323	0.110347	0
ASV496	-1.4596	0			ASV33	0.214067	0.495868
ASV497	0	0			ASV331	0	0
ASV5	0	0			ASV333	-1	0
ASV50	0	0			ASV337	-1.1573	0
ASV5003	0	0			ASV338	0	0
ASV502	0	0			ASV34	1.03689	0.18
ASV508	0	0			ASV344	0.110347	0.571429
ASV51	-0.392232	0			ASV346	0	0
ASV510	2.49444	0			ASV347	0	0
ASV519	0	0			ASV348	0	0
ASV52	0	0			ASV349	1.07589	0
ASV523	1.32288	0			ASV35	1.55866	0.46
ASV526	0	0			ASV350	-1.46135	0
ASV527	1	0			ASV357	0	0
ASV529	0	0			ASV361	0	0
ASV536	0	0			ASV362	1.07589	0
ASV538	0	0			ASV366	0.214067	0
ASV539	0	0			ASV370	0	0
ASV542	0	0			ASV373	-0.608754	0.375
ASV547	0	0			ASV376	0	0
ASV548	0	0			ASV378	-0.223607	0
ASV549	1	0			ASV38	0.942809	0.444444
ASV551	0	0			ASV380	0	0
ASV553	-0.904534	0			ASV383	2.71069	0
ASV557	0	0			ASV385	0	0
ASV560	0	0			ASV386	-0.659966	0
ASV561	0	0			ASV388	0	0
ASV564	0	0			ASV390	0	0
ASV57	-0.979958	0			ASV394	-1.1573	0
ASV571	0	0			ASV4	-0.855193	0
ASV574	0	0			ASV400	0	0
ASV579	0	0			ASV401	0	0
ASV58	0.178174	0			ASV402	0	0
ASV580	-0.979958	0			ASV404	0	0
ASV581	0	0			ASV405	0	0
ASV589	0	0			ASV406	0	0
ASV59	0	0			ASV408	0.141421	0
ASV593	1.21666	0			ASV412	0	0
ASV594	0	0			ASV413	0	0
ASV595	0	0			ASV414	-0.223607	0.444444
ASV6	-0.392232	0			ASV416	1.02105	0
ASV600	0	0			ASV42	1.58544	0
ASV609	-0.57735	0			ASV421	-0.883027	0
ASV61	1.50756	0			ASV423	1	0
ASV612	0.162221	0			ASV424	0	0
ASV616	0.754829	0			ASV425	1	0
ASV621	0	0			ASV426	0.145865	0
ASV628	0.754829	0			ASV4266	1.29099	0
ASV631	0	0			ASV43	0	0
ASV633	0	0			ASV438	-0.729325	0
ASV64	1.33631	0			ASV439	0	0
ASV644	0	0			ASV44	0.110347	0.32
ASV655	0	0			ASV442	0	0
ASV657	-0.57735	0			ASV444	-1.00623	0.5
ASV66	0	0			ASV446	0	0
ASV67	0	0			ASV451	0	0
ASV678	0	0			ASV457	0.141421	0
ASV679	0	0			ASV458	0	0
ASV686	-0.625543	0			ASV4580	0.214067	0.493827
ASV711	0	0			ASV461	-1.33796	0
ASV713	0	0			ASV464	0.110347	0
ASV714	0	0			ASV465	0	0
ASV716	-0.625543	0			ASV47	-0.659966	0.444444
ASV72	-0.904534	0			ASV472	0	0
ASV732	0	0			ASV475	0	0
ASV736	0	0			ASV477	0.733236	0
ASV739	0	0			ASV479	0	0
ASV746	0	0			ASV48	-0.879883	0
ASV76	1.87663	0			ASV488	1.07589	0.244898
ASV775	0	0			ASV4886	-1.33796	0
ASV780	-0.57735	0			ASV49	0	0
ASV783	0	0			ASV492	0	0
ASV79	0.208514	0			ASV497	0	0
ASV798	0	0			ASV499	-1.46135	0
ASV8	0	0			ASV5	-0.774597	0
ASV80	-0.892218	0			ASV50	-1.80739	0
ASV802	0	0			ASV5003	-1	0.5
ASV803	0	0			ASV5019	0	0
ASV81	-0.892218	0			ASV507	-1.46135	0.5
ASV816	0	0			ASV508	0.208514	0.444444
ASV820	0	0			ASV51	0	0
ASV83	1.41421	0			ASV510	0	0
ASV833	0	0			ASV514	0	0
ASV84	0	0			ASV515	0	0
ASV844	0.178174	0.444444			ASV52	-1	0
ASV85	0	0			ASV532	-1.33796	0
ASV860	-1.22474	0			ASV533	0	0
ASV883	0	0			ASV54	0.208514	0
ASV89	0	0			ASV549	0	0
ASV903	0	0			ASV55	0.258199	0
ASV909	0	0			ASV554	-1.41421	0
ASV91	-0.979958	0			ASV56	-1.1573	0
ASV915	0	0			ASV565	0	0
ASV927	0	0			ASV568	-0.729325	0
ASV928	0	0			ASV572	0	0
ASV93	-1.18616	0			ASV574	0	0
ASV935	0	0			ASV575	1	0
ASV95	-0.392232	0			ASV58	0.208514	0
ASV952	0	0			ASV583	0	0
ASV954	0.816497	0			ASV589	-0.372423	0
ASV960	0	0			ASV592	0	0
ASV977	-0.215666	0			ASV599	-0.75	0
ASV979	-0.979958	0			ASV6	0	0
ASV98	0	0			ASV60	0	0
ASV984	0	0			ASV602	0.5	0
ASV990	0	0			ASV604	0	0
ASV995	0	0			ASV608	0	0
ASV997	0	0			ASV61	1.31116	0
					ASV617	0	0
					ASV619	-0.729325	0
					ASV62	0.733236	0
					ASV621	1.55866	0
					ASV634	0	0
					ASV636	0	0
					ASV64	0	0
					ASV641	-0.883027	0
					ASV643	1	0
					ASV652	0	0
					ASV654	0	0
					ASV658	0	0
					ASV66	-0.774597	0
					ASV674	0	0
					ASV678	0	0
					ASV68	-0.883027	0.625
					ASV682	2.77143	0
					ASV69	-1	0
					ASV7	-0.774597	0
					ASV702	-0.855193	0
					ASV703	-0.729325	0
					ASV709	0	0
					ASV71	0	0
					ASV716	0	0
					ASV718	0	0
					ASV72	-0.372423	0.56
					ASV721	0	0
					ASV723	-0.0602064	0
					ASV725	0	0
					ASV737	0	0
					ASV74	0.258199	0.375
					ASV741	0	0
					ASV742	-1.33796	0
					ASV749	0	0
					ASV756	1	0
					ASV758	0	0
					ASV759	0	0
					ASV76	0.141421	0
					ASV764	-0.774597	0
					ASV765	0	0
					ASV767	0	0
					ASV77	0.707107	0
					ASV776	0	0
					ASV78	0	0
					ASV787	0	0
					ASV79	0.110347	0
					ASV797	0	0
					ASV8	0	0
					ASV80	1.29099	0.32
					ASV809	0	0
					ASV81	-0.33448	0.5
					ASV819	0	0
					ASV82	-0.879883	0
					ASV827	0	0
					ASV83	0	0
					ASV833	-0.774597	0
					ASV838	-1	0
					ASV839	0	0
					ASV84	0.208514	0
					ASV845	-1	0
					ASV85	0.762614	0.34
					ASV852	0	0
					ASV853	0	0
					ASV856	1.07589	0
					ASV860	0	0
					ASV887	1.75	0
					ASV893	0.145865	0
					ASV895	0	0
					ASV899	-0.855193	0
					ASV9	1	0
					ASV90	0	0
					ASV91	0	0
					ASV915	0	0
					ASV917	-0.879883	0
					ASV93	2.13398	0
					ASV947	0	0
					ASV95	-0.883027	0
					ASV96	-0.879883	0
					ASV972	-0.855193	0
					ASV98	1.07589	0.54
					ASV99	0.593118	0
					ASV990	0	0
					ASV996	0	0

## Sheet: Fig. S4
Fig. S4c Correlations of module eigengenes with soil and plant variables in the prokaryotic network under control
#1	-0.34 (0.3)	-0.66 (0.04)	-0.23 (0.5)	0.08 (0.8)	0.41 (0.2)
#2	-0.1 (0.8)	-0.65 (0.04)	-0.21 (0.6)	-0.39 (0.3)	0.36 (0.3)
#3	-0.059 (0.9)	-0.32 (0.4)	-0.36 (0.3)	-0.45 (0.2)	-0.25 (0.5)
#4	-0.17 (0.6)	-0.51 (0.1)	-0.16 (0.7)	-0.039 (0.9)	0.64 (0.04)
#5	0.099 (0.8)	-0.24 (0.5)	-0.11 (0.8)	-0.26 (0.5)	-0.049 (0.9)
#6	0.54 (0.1)	0.77 (0.009)	0.27 (0.4)	0.19 (0.6)	-0.26 (0.5)
#7	0.54 (0.1)	0.49 (0.2)	0.21 (0.6)	-0.11 (0.8)	-0.17 (0.6)
#8	0.62 (0.06)	0.12 (0.7)	0.23 (0.5)	0.67 (0.03)	-0.11 (0.8)
	ST	pH	NO3--N	NDVI	RB
Note: the values are the Pearson's r with the P value in parentheses.
Fig. S4d Correlations of module eigengenes with soil and plant variables in the fungal network under control
#1	-0.3 (0.4)	0.7 (0.02)	-0.13 (0.7)	0.17 (0.6)	0.24 (0.5)
#2	0.2 (0.6)	0.61 (0.06)	0.3 (0.4)	-0.18 (0.6)	-0.16 (0.7)
#3	0.31 (0.4)	0.15 (0.7)	0.047 (0.9)	0.25 (0.5)	-0.72 (0.02)
#4	0.066 (0.9)	0.35 (0.3)	-0.38 (0.3)	0.66 (0.04)	-0.081 (0.8)
#5	-0.38 (0.3)	-0.02 (1)	-0.29 (0.4)	0.61 (0.06)	0.32 (0.4)
#6	-0.019 (1)	-0.1 (0.8)	-0.73 (0.02)	-0.14 (0.7)	0.087 (0.8)
#7	0.55 (0.1)	0.52 (0.1)	-0.09 (0.8)	0.029 (0.9)	0.14 (0.7)
	ST	pH	NO3--N	NDVI	RB
Note: the values are the Pearson's r with the P value in parentheses.
Fig. S4e Correlations of module eigengenes with soil and plant variables in the prokaryotic network under warming
#1	0.38 (0.3)	0.24 (0.5)	-0.67 (0.03)	-0.69 (0.03)	-0.13 (0.7)
#2	0.7 (0.02)	0.66 (0.04)	-0.39 (0.3)	-0.46 (0.2)	-0.084 (0.8)
#3	-0.071 (0.8)	-0.19 (0.6)	-0.75 (0.01)	-0.47 (0.2)	-0.36 (0.3)
#4	0.4 (0.3)	0.38 (0.3)	-0.54 (0.1)	-0.53 (0.1)	-0.4 (0.2)
#5	0.46 (0.2)	0.34 (0.3)	-0.54 (0.1)	-0.16 (0.7)	-0.26 (0.5)
#6	-0.14 (0.7)	-0.31 (0.4)	-0.42 (0.2)	-0.29 (0.4)	-0.024 (0.9)
#7	0.65 (0.04)	0.75 (0.01)	-0.32 (0.4)	-0.58 (0.08)	-0.036 (0.9)
#8	0.5 (0.1)	0.3 (0.4)	-0.38 (0.3)	-0.32 (0.4)	0.087 (0.8)
#9	0.64 (0.04)	0.31 (0.4)	-0.76 (0.01)	-0.45 (0.2)	0.15 (0.7)
#10	0.072 (0.8)	-0.048 (0.9)	-0.47 (0.2)	-0.43 (0.2)	-0.26 (0.5)
	ST	pH	NO3--N	NDVI	RB
Note: the values are the Pearson's r with the P value in parentheses.
Fig. S4f Correlations of module eigengenes with soil and plant variables in the fungal network under warming
#1	0.3 (0.4)	0.41 (0.2)	-0.11 (0.8)	-0.64 (0.05)	-0.1 (0.8)
#2	0.48 (0.2)	0.57 (0.09)	-0.036 (0.9)	-0.5 (0.1)	0.042 (0.9)
#3	-0.62 (0.05)	-0.46 (0.2)	0.5 (0.1)	0.37 (0.3)	-0.16 (0.7)
#4	0.1 (0.8)	0.17 (0.6)	-0.37 (0.3)	-0.66 (0.04)	-0.35 (0.3)
	ST	pH	NO3--N	NDVI	RB
Note: the values are the Pearson's r with the P value in parentheses.

## Sheet: Fig. S5
Fig. S5a	Relative abundance of starch
Treatment	Mean	SD	25th percentiles	Median	75th percentiles
Control	9.5e-05	6e-06	8.8e-05	9.5e-05	9.9e-05
Warming	0.000104	9e-06	9.6e-05	0.000105	0.000108
Fig. S5b	Relative abundance of hemicellulose
Treatment	Mean	SD	25th percentiles	Median	75th percentiles
Control	0.00033	2e-05	0.00033	0.00033	0.00034
Warming	0.00036	2e-05	0.00035	0.00036	0.00038
Fig. S5c	Relative abundance of cellulose
Treatment	Mean	SD	25th percentiles	Median	75th percentiles
Control	0.00026	2e-05	0.00025	0.00026	0.00027
Warming	0.00028	2e-05	0.00027	0.00028	0.0003

[truncated: 4 more sheets: Fig. S6, Fig. S7, Fig. S8, Fig. S9]
